# Supplementary material for: Awareness, treatment, and control of hypertension in adults aged 45 years and over and their spouses in India: A nationally representative cross-sectional study
Source: PLoS Med. 2021 Aug 24;18(8):e1003740. doi: 10.1371/journal.pmed.1003740 (PMC8425529; doi:10.1371/journal.pmed.1003740)
Supplement: S1 Code — (TXT) [file pmed.1003740.s022.txt]

S1 Code. Stata code for computation of prevalence and ATC of hypertension. ATC: awareness, treatment, and control.


use working_hyp_data.dta,clear

			
			**************Recoding of variables**********

clonevar iiwt= indiaindividualweight
*
cap drop wave
gen wave=substr(prim_key,1,1)

** state ** 
cap drop state
gen stateid_new=substr(prim_key,2,2)

** ssu  **
cap drop ssu
gen ssu=substr(prim_key,4,4)

** structure **
cap drop struct
gen struct=substr(prim_key, 8, 4)

** residential structure **
cap drop hhno
gen hhno=substr(prim_key, 12, 2)

** individual line number **
gen indline = substr(prim_key, 14,2)


///////////////////////////////////


///////////////////Adjustment of Single SSU withing Strata/ and Svyset Setting/////////////////


gen state_id= stateid_new
destring state_id, replace
egen strata= concat(state_id residence)

gen strata_id = strata
destring strata_id, replace

bysort strata_id: egen max_ssuid =max(ssuid)
bysort strata_id: egen min_ssuid =min(ssuid)
replace strata_id = 72 if strata_id==71 & residence==1
replace strata_id = 42 if strata_id==41 & residence==1

gen _mi_miss=0
gen _mi_id=0
mi extract 0, clear

svyset ssu [pw=iiwt], strata(strata_id)


*********clone variable*******
cap drop sex
clonevar sex = dm003
cap drop urbanr
clonevar urbanr=residence

*****age category*****
cap drop age1
recode dm005 (min/44=0 "<45") (45/54=1 "45-54") (55/64=2 "55-64") (65/74=3 "65-74") (75/120=4 "75+"),g(age1)
lab var age1 "Age of respondent"
ta age1 [aw=indiaindividualweight]

*******Marital Status*******
cap drop ms
recode dm021(1=1 "Currently married")(2=2 "Widowed") (3/7=3 "Others"),g(ms)
label var ms "Marital Status"
ta ms[aw=indiaindividualweight]

***level of education****
cap drop education
recode dm007 (1/4=1 "Less than 5 years") (5/9=2 "5-9 years completed") (10/26=3 "10 years or more"),g(education)
replace education=0 if dm006==2
lab var education "Level of education"
lab val education education
ta education[aw=indiaindividualweight]

********Level of Education (10 points)**********

cap drop education1
recode dm007 (1=1 "1")(2=2 "2") (3=3 "3") (4=4 "4") (5=5 "5") (6=6 "6") (7=7 "7") (8=8 "8") (9=9 "9") (10/26=10 "10+"),g(education1)
replace education1=0 if dm006==2
ta education1[aw=indiaindividualweight]


********Religion*******
cap drop religion
recode dm010 (2=1 "Hindu") (3=2 "Muslim") (4=3 "Christian") (1 5/10 =4 "Others"), g(religion)
lab var religion "Religion"
ta religion[aw=indiaindividualweight]


*********#### Living arrangement********
cap drop arrange_living
recode living_arrangement (1=1 "Living alone")(2=2 "Living with spouse and/or others") (3=3 "Living with spouse and children") (4 5=4 "Living with children and/or others"), g(arrange_living)
lab var arrange_living "Living Arrangement"
lab val arrange_living arrange_living
ta arrange_living [aw=indiaindividualweight]


*****###### Caste********
cap drop caste
recode dm013 (1=1 "SC") (2=2 "ST") (3=3 "OBC") (4 =4 "Others"), g(caste)
replace caste = 4 if dm012==3 | dm012==4
lab var caste "Caste"
ta caste [aw=indiaindividualweight]

**********### Work status**********
cap drop work_status
gen work_status=.
replace work_status=1 if we004==1
replace work_status=2 if we001==1 & we004==2
replace work_status=3 if we001==2
ta work_status [aw=indiaindividualweight]

lab var work_status "Current work status"
lab def work_status 1 "Currently working" 2 "Ever worked but not working currently" 3 "Never Worked",replace
lab val work_status work_status

ta work_status [aw=indiaindividualweight]


***********health Insurance*********
cap drop hinsu
recode hc102 (1=1 "Yes") (2=0 "No"),g(hinsu)
lab var hinsu "Health Insurance"
ta hinsu [aw=indiaindividualweight]


*******Measured hypertension**********
cap drop HBP
g HBP=0 if bm017 !=. | bm018 !=.
replace HBP=1 if bm017 >=140 & bm017 !=.
replace HBP=1 if bm018>=90 & bm018 !=.

lab var HBP "Hypertension"
lab def HBP 1 "Yes" 0 "No",replace
lab val HBP HBP

ta HBP [aw=indiaindividualweight]


**************Measured and Diagonosed Prevelence of Hypertension************

cap drop HBP_prev3
g HBP_prev3=0
replace HBP_prev3=1 if ht002==1 & (ht002c==1|ht002d==1) 
replace HBP_prev3=1 if HBP==1
replace HBP_prev3=. if HBP==.
replace HBP_prev3=. if ht002==1 & (ht002c==.|ht002d==.)


lab var HBP_prev3 "Hypertensive"
lab def HBP_prev3 1 "Yes" 0 "No",replace
lab val HBP_prev3 HBP_prev3

ta HBP_prev3 [aw=indiaindividualweight]


**************** Awareness among those who had hypertension either measured or reported******

cap drop HBP_aware
g HBP_aware=.
replace HBP_aware=1 if HBP_prev3==1 & ht002==1
replace HBP_aware=0 if HBP_prev3==1 & ht002==2  
 
lab var HBP_aware "Hypertension Awareness "
lab def HBP_aware 1 "Yes" 0 "No",replace
lab val HBP_aware HBP_aware

ta HBP_aware [aw=indiaindividualweight]

********Treatments of HBP among those who have hypertension*******

cap drop HBP_treat
g HBP_treat=1 if HBP_prev3==1 & (ht002c==1|ht002d==1)
replace HBP_treat=0 if HBP_prev3==1 & ht002c==2 & ht002d==2
replace HBP_treat=0 if HBP_prev3==1 & (ht002c==.|ht002d==.)
ta HBP_treat [aw=indiaindividualweight]

lab var HBP_treat "Treatment among all persons with hypertension"
lab def HBP_treat 1 "Yes" 0 "No",replace
lab val HBP_treat HBP_treat

replace ht002d=. if ht002d== .d

********Control hypertension*******

cap drop HBP_control
g HBP_control =.
replace HBP_control=1 if HBP_prev3==1 & HBP==0
replace HBP_control=0 if HBP_prev3==1 & HBP==1
ta HBP_control [aw=indiaindividualweight]


lab var HBP_control "Control among persons with hypertension"
lab def HBP_control 1 "Yes" 0 "No",replace
lab val HBP_control HBP_control

////////////////////Subpopulation//////////////////////////////////

cap drop touse

gen touse= ht002+bm017+bm018+age1 +sex + urbanr + caste +religion +education +ms +arrange_living+HBP_prev3 + mpce_new ///
+work_status+hinsu

replace touse=1 if touse~=.
replace touse=0 if touse==.|mpce_new==0
replace touse=0 if ht002c == .d & HBP_prev3==1 & HBP_treat==.


***************Calculation of MPCE Quintile and decile*********
//////////////////////MPCE quintile and Decile using weight///////////////////


cap drop mpce_new5
xtile mpce_new5=mpce_new [aw=iiwt] if touse==1, nq(5)
lab var mpce_new5 "MPCE quintile"

cap drop mpce_new10
xtile mpce_new10=mpce_new [aw=iiwt] if touse==1, nq(10)
lab var mpce_new10 "MPCE Deciles"


//////////////////////////Calclation for graph/////////////////////////////


******Recoding education variable*******
cap drop edu
recode dm007 (1=1 "1")(2=2 "2") (3=3 "3") (4=4 "4") (5=5 "5") (6=6 "6") (7=7 "7") (8=8 "8") ///
(9=9 "9") (10/26=10 "10+"),g(edu)
replace edu=0 if dm006==2
ta edu[aw=indiaindividualweight]


********generating age and sex dummy variable***********
cap drop age20
recode dm005 (min/44=0)(45 46=1 "45-46") (47 48 =2 "47-48") (49 50=3 "49-50") (51 52=4 "51-52") /// 
(53 54=5 "53-54") (55 56=6 "55-56") (57 58=7 "57-58") (59 60=8 "59-60") (61 62=9 "61-62") (63 64=10 "63-64") ///
(65 66=11 "65-66") (67 68=12 "67-68") (69 70=13 "69-70") (71/75=14 "71-75")(76/80=15 "76-80") (81/85=16 "81-85") /// 
 (86/116=17 "85+") ,g(age20) 
  
lab var age20 "age dummy"

cap drop touse_new
gen touse_new=touse
replace touse_new=0 if HBP_prev3==0


////////////////////Table 1. Sample size (Unweighted sample)//////////////////////////
tab1 mpce_new5 education  urbanr caste religion  ms arrange_living work_status  hinsu if touse


///////////////////////////Table 1. Sample Characteristics (Weighted %)///////////////////////

foreach var of varlist mpce_new5 education  urbanr caste religion  ms arrange_living work_status  hinsu {
svy, subpop(touse): tab `var', format(%13.3g)
}
.
/////////////////////////// Table 1. Agesex Adjusted Hypertension prevalence by Background characteristics ///////////////////////

foreach var of varlist mpce_new5 education  urbanr caste religion  ms arrange_living work_status  hinsu {
svy, subpop(touse): qui logit HBP_prev3 i.`var' age20#sex 
margins `var', vce(unconditional) subpop(touse)
margins `var', vce(unconditional) subpop(touse) contrast
}
.
/////////Table 1 Sex adjusted prevalence of hypertension for age///////
svy, subpop(touse): qui logit HBP_prev3 i.age1 sex 
margins age1, vce(unconditional) subpop(touse)
margins age1, vce(unconditional) subpop(touse) contrast

/////////Table 1 Age adjusted prevalence of hypertension for sex///////

svy, subpop(touse): qui logit HBP_prev3 i.age20 i.sex 
margins sex, vce(unconditional) subpop(touse)
margins sex, vce(unconditional) subpop(touse) contrast


*********///////////////////////////Table3 Age-sex adjuted Awareness by background variables//////////////////////////

foreach var of varlist mpce_new5 education  urbanr caste religion  ms arrange_living work_status  hinsu {
svy, subpop(touse_new): qui logit HBP_aware i.`var' age20#sex 
margins `var', vce(unconditional) subpop(touse_new)
margins `var', vce(unconditional) subpop(touse_new) contrast
}
.

/////Table 3 sex adjusted awareness for age//////

svy, subpop(touse_new): qui logit HBP_aware i.age1 sex 
margins age1, vce(unconditional) subpop(touse_new)
margins age1, vce(unconditional) subpop(touse_new) contrast


/////Table 3 Age adjusted awareness for sex//////

svy, subpop(touse_new): qui logit HBP_aware i.age20 i.sex 
margins sex, vce(unconditional) subpop(touse_new)
margins sex, vce(unconditional) subpop(touse_new) contrast


//////Table 3. Age-sex adjusted Awareness for India///////////

svy, subpop(touse_new): qui logit HBP_aware age20#sex 
margins, vce(unconditional) subpop(touse_new)


/////////////////////////// Table 3 Age-sex adjusted treatment by background variables//////////////////////////
foreach var of varlist mpce_new5 education   urbanr caste religion  ms arrange_living work_status  hinsu {
svy, subpop(touse_new): qui logit HBP_treat i.`var' age20#sex 
margins `var', vce(unconditional) subpop(touse_new)
margins `var', vce(unconditional) subpop(touse_new) contrast
}
.

///////Table 3 Sex adjusted treatment for Age//////
svy, subpop(touse_new): qui logit HBP_treat i.age1 sex 
margins age1, vce(unconditional) subpop(touse_new)
margins age1, vce(unconditional) subpop(touse_new) contrast


///////Table 3 Age adjusted treatment for sex//////

svy, subpop(touse_new): qui logit HBP_treat i.age20 i.sex 
margins sex, vce(unconditional) subpop(touse_new)
margins sex, vce(unconditional) subpop(touse_new) contrast


////// Table 3 Age-sex adjusted treatment for India///////////
svy, subpop(touse_new): qui logit HBP_treat age20#sex 
margins, vce(unconditional) subpop(touse_new)


//////Table 3 Age-sex Adjusted Control by background variables///////////

foreach var of varlist mpce_new5 education  age1 sex urbanr caste religion  ms arrange_living work_status  hinsu {
svy, subpop(touse_new): qui logit HBP_control i.`var' age20#sex 
margins `var', vce(unconditional) subpop(touse_new)
margins `var', vce(unconditional) subpop(touse_new) contrast
}
.


//////Table 3 Sex adjusted control for Age/////
svy, subpop(touse_new): qui logit HBP_control i.age1 sex 
margins age1, vce(unconditional) subpop(touse_new)
margins age1, vce(unconditional) subpop(touse_new) contrast


//////Table 3 Age adjusted control for sex/////

svy, subpop(touse_new): qui logit HBP_control i.age20 i.sex 
margins sex, vce(unconditional) subpop(touse_new)
margins sex, vce(unconditional) subpop(touse_new) contrast

//////Table 3 Age sex adjusted Control for India///////////

svy, subpop(touse_new): qui logit HBP_control age20#sex 
margins, vce(unconditional) subpop(touse_new)


***************Table 2 and Figure S1.  age sex adjusted concentration index for prevalence///////////////////

svy, subpop(touse): logit HBP_prev3 age20#sex
cap drop HBP_prev3_pr
predict HBP_prev3_pr 

cap drop drop HBP_prev3_is
gen HBP_prev3_is =HBP_prev3-HBP_prev3_pr
conindex HBP_prev3_is if touse==1, rank(mpce_new) ///
               bounded limits(-1 1) err svy   
sum HBP_prev3_pr [aw= iiwt]
replace HBP_prev3_is=HBP_prev3_is+r(mean)
lorenz HBP_prev3_is, pvar(mpce_new) graph svy(touse)


//////////////////Table 2 and Figure S1. age sex Adjusted CI and Lorenz curve for awareness///////////////

svy, subpop(touse_new): logit HBP_aware age20#sex
cap drop HBP_aware_pr
predict HBP_aware_pr 

cap drop HBP_aware_is
gen HBP_aware_is =HBP_aware-HBP_aware_pr
conindex HBP_aware_is if touse_new==1, rank(mpce_new) ///
               bounded limits(-1 1) err svy   
sum HBP_aware_pr [aw= iiwt]
replace HBP_aware_is=HBP_aware_is+r(mean)
lorenz HBP_aware_is if touse_new==1, pvar(mpce_new) svy(touse_new) graph 


//////////////////Table 2 and Figure S1. age sex Adjusted CI and Lorenz curve for treatment///////////////

svy, subpop(touse_new): logit HBP_treat age20#sex
cap drop HBP_treat_pr
predict HBP_treat_pr 

cap drop HBP_treat_is
gen HBP_treat_is =HBP_treat-HBP_treat_pr
conindex HBP_treat_is if touse_new==1, rank(mpce_new) ///
               bounded limits(-1 1) err svy   
sum HBP_treat_pr [aw= iiwt]
replace HBP_treat_is=HBP_treat_is+r(mean)
lorenz HBP_treat_is if touse_new==1, pvar(mpce_new) svy(touse_new) graph 


//////////////////Table 2 and Fig S1. Adjusted CI and Lorenz curve for control///////////////

svy, subpop(touse_new): logit HBP_control age20#sex
cap drop HBP_control_pr
predict HBP_control_pr 

cap drop HBP_control_is
gen HBP_control_is =HBP_control-HBP_control_pr
conindex HBP_control_is if touse_new==1, rank(mpce_new) ///
               bounded limits(-1 1) err svy   
sum HBP_control_pr [aw= iiwt]
replace HBP_control_is=HBP_control_is+r(mean)
lorenz HBP_control_is if touse_new==1, pvar(mpce_new) svy(touse_new) graph 


///////////////////////Figure 3  and Table S11. State wise Age sex adjusted concentration index of hypertension diagnosis, awareness teratment and control///////////// 
graph set window fontface "Times New Roman"

svyset ssu [pw= stateindividualweight], strata(strata_id)


svy, subpop(touse): qui logit HBP_prev3 age20#sex
cap drop HBP_prev3_pr
predict HBP_prev3_pr 
cap drop  HBP_prev3_is
gen HBP_prev3_is = HBP_prev3-HBP_prev3_pr

foreach x in aware treat control {
	svy, subpop(touse_new): qui logit HBP_`x' age20#sex
	cap drop HBP_`x'_pr
	predict HBP_`x'_pr 
	cap drop HBP_`x'_is
	gen HBP_`x'_is = HBP_`x'-HBP_`x'_pr
}

matrix C = J(35,8,.)
matrix colnames C = prev SE aware SE treat SE control SE
matrix rownames C = Jammu Himachal Punjab Chandigarh Uttarakhand Haryana Delhi ///
	Rajasthan Uttar Bihar Arunachal Nagaland Manipur Mizoram Tripura Meghalaya ///
    Assam Bengal Jharkhand Odisha Chhattisgarh Madhya Gujarat Daman Dadra ///
    Maharashtra Andhra Karnataka Goa Lakshadweep Kerala Tamil Puducherry ///
	Andaman Telangana

replace stateid=stateid-1 if stateid>11

forvalues i=1/35 {
	conindex HBP_prev3_is if touse==1 & stateid==`i', rank(mpce_new) bounded limits(-1 1) err svy  
  	matrix C[`i',1] = r(CI), r(CIse)
}

local k=3
foreach x in aware treat control {
	forvalues i=1/35 {
		conindex HBP_`x'_is if touse_new==1 & stateid==`i', rank(mpce_new) bounded limits(-1 1) err svy  
		matrix C[`i',`k'] = r(CI), r(CIse)
	}
	local k=`k'+2
}	

matsort C 1 "up"																/* Previously install matsort */
																				/* Established that states are ordered by CI of prevalence as follows */
matrix rownames C= "Andaman & Nicobar Islands" Lakshadweep "Madhya Pradesh"  Kerala Manipur "Andhra Pradesh" Bihar Punjab  ///
  "Daman & Diu" Gujarat Tripura Puducherry   Assam Chandigarh "Himachal Pradesh" Maharashtra Uttarakhand  ///
 "Tamil Nadu" "Jammu & Kashmir"    Goa  Haryana Telangana Rajasthan Meghalaya Delhi "Uttar Pradesh" Mizoram  ///
  Chhattisgarh Jharkhand  "Arunachal Pradesh" Odisha Nagaland "West Bengal" "Dadra & Nagar Haveli" Karnataka
 
 
 

coefplot matrix(C[,1]), se(C[,2]) xline(0) || matrix(C[,3]), se(C[,4]) || matrix(C[,5]), se(C[,6]) || matrix(C[,7]), se(C[,8]) ///
	byopts(row(1)) bylabels("Hypertension" "Awareness" "Treatment" "Control") msize(tiny) xlabel(-0.1(0.1)0.2)
graph save ci_state, replace


forvalues i=1/35 {					
	tempvar sel`i' HBP`i' HBP`i'is
	gen `sel`i''=(touse_new==1 & stateid==`i')
	svy, subpop(`sel`i''): qui logit HBP_aware age20#sex
	predict `HBP`i'' 
	gen `HBP`i'is' =HBP_aware-`HBP`i''
	tab stateid if stateid==`i'
	conindex `HBP`i'is' if `sel`i''==1, rank(mpce_new) bounded limits(-1 1) err svy 
}


////////////// Figure 4 and Table S12 (marginal effect). Logistic regression for Hypertension ////////////////////////////////

svyset ssu [pw=iiwt ], strata(strata_id)


qui svy, subpop(touse):logistic HBP_prev3 i.mpce_new5 i.education i.age1 i.sex i.urbanr i.caste i.religion  ///
 i.ms i.arrange_living i.work_status  i.hinsu i.stateid
 
 margins, dydx(mpce_new5 education age1 sex urbanr caste religion ms arrange_living work_status  hinsu) post
 est store prev_margin


/////////////////Figure 4 and Table S12 (marginal effect). Logistic regression for Hypertension Awareness ////////////////////////////////

qui: svy, subpop(touse_new):logistic HBP_aware i.mpce_new5 i.education i.age1 i.sex i.urbanr i.caste i.religion  ///
i.ms i.arrange_living i.work_status  i.hinsu i.stateid

 margins, dydx(mpce_new5 education age1 sex urbanr caste religion ms arrange_living work_status  hinsu) post
 est store aware_margin
 

///////////////// Figure 4 and Table S12(marginal effect). Logistic regression for Hypertension Treatment ////////////////////////////////

qui: svy, subpop(touse_new):logistic HBP_treat i.mpce_new5 i.education i.age1 i.sex i.urbanr i.caste i.religion  ///
 i.ms i.arrange_living i.work_status  i.hinsu i.stateid
  margins, dydx(mpce_new5 education age1 sex urbanr caste religion ms arrange_living work_status  hinsu)  post
 est store treat_margin

/////////////////Figure 4 and Table S12(marginal effect) Logistic regression for Hypertension Control ////////////////////////////////

qui: svy, subpop(touse_new):logistic HBP_control i.mpce_new5 i.education  i.age1 i.sex i.urbanr i.caste i.religion  ///
i.ms i.arrange_living i.work_status  i.hinsu i.stateid

 margins, dydx(mpce_new5 education age1 sex urbanr caste religion ms arrange_living work_status  hinsu) post
 est store control_margin
 
 graph set window fontface "Times New Roman"
coefplot prev_margin || aware_margin || treat_margin || control_margin, byopts(row(1))  ///
	bylabels("Hypertension" "Awareness" "Treatment" "Control") msize(tiny) 

 /////////////////////////////////////////For suppllemenatry S12///////////////////////////////
margins, dydx(mpce_new5 education age1 sex urbanr caste religion ms arrange_living work_status  hinsu stateid) 

margins, dydx(mpce_new5 education age1 sex urbanr caste religion ms arrange_living work_status  hinsu stateid) 

margins, dydx(mpce_new5 education age1 sex urbanr caste religion ms arrange_living work_status  hinsu stateid) 

margins, dydx(mpce_new5 education age1 sex urbanr caste religion ms arrange_living work_status  hinsu stateid) 


//////////////////////////////////Supplementary file (Figures and Tables)/////////////////////////////////////

/////////////////////////////Table S1, S2, S3/////////////
//////////////////////S1 Table////////////////
cap drop missing
gen missing=1 if HBP<=1
replace missing=0 if missing==.
foreach var of varlist mpce_new5 education age1 urbanr caste religion  ms arrange_living work_status  hinsu {
tab `var' missing [aw=iiwt], col nof
}

////////////////////S2 Table///////////////////////
//////////////////////////Full sample////////

foreach var of varlist HBP ht002 mpce_new5 education age1 urbanr caste religion  ms arrange_living work_status  hinsu {
tab `var' if `var'>5, m
}
foreach var of varlist HBP ht002 mpce_new5 education  urbanr caste religion  ms arrange_living work_status  hinsu {
tab `var', m
}

tab1 ht002c ht002d if ht002==1, m

///////////////////Sample with BP measurement/////////////////////////////
foreach var of varlist ht002 mpce_new5 education  urbanr caste religion  ms arrange_living work_status  hinsu {
tab `var' if  HBP~=. & `var'>5, m
}

tab1 ht002c ht002d if ht002==1 & HBP~=., m


/////////////////////////S3 table///////////////////////////
svy, subpop(touse): mean HBP_prev3
svy: mean HBP_prev3

svy, subpop(touse_new): mean HBP_aware HBP_treat HBP_control
svy: mean HBP_aware HBP_treat HBP_control

//////////////////Figure S2 (estimates for maps) Conditional treatment those who aware Adjusted CI and Lorenz curve for control///////////////
svyset ssu [pw= stateindividualweight ], strata(strata_id)
gen touse_new1= touse
replace touse_new1=0 if HBP_aware==0

svy, subpop(touse_new1): logit HBP_treat i.stateid age20#sex
margins stateid, vce(unconditional) subpop(touse_new1)

//////////////////Figure S2 Conditional control those who were treated Adjusted CI and Lorenz curve for control///////////////
cap drop touse_new2	
gen touse_new2= touse_new
replace touse_new2=0 if HBP_treat==0

svy, subpop(touse_new2): logit HBP_control i.stateid age20#sex
margins stateid, vce(unconditional) subpop(touse_new2)

/////////////////Table S4//////////////////////
svyset ssu [pw= iiwt ], strata(strata_id)

foreach var of varlist mpce_new5 education  urbanr caste religion  ms arrange_living work_status  hinsu {
tab `var' HBP_prev3 if touse==1
}
.


//////////////////Table S5 Statewise Sample for hypertension and awareness/treatment/control///
ta stateid if touse==1
ta stateid if touse_new==1

//////////////////Table S6///////////////////////

foreach var of varlist mpce_new5 education  urbanr caste religion  ms arrange_living work_status  hinsu {
svy, subpop(touse): mean HBP_prev3, over(`var')
}
.


//////////////////Table S6///////////////////////
svyset ssu [pw= iiwt ], strata(strata_id)


foreach var of varlist mpce_new5 education  urbanr caste religion  ms arrange_living work_status  hinsu {
svy, subpop(touse_new): mean HBP_aware, over(`var')
}

foreach var of varlist mpce_new5 education  urbanr caste religion  ms arrange_living work_status  hinsu {
svy, subpop(touse_new): mean HBP_treat, over(`var')
}
.
foreach var of varlist mpce_new5 education  urbanr caste religion  ms arrange_living work_status  hinsu {
svy, subpop(touse_new): mean HBP_control, over(`var')
}
.


	
////////////////////////Table S7. Undiagnosed hypertension///////////////
svyset ssu [pw= iiwt], strata(strata_id)
cap drop undiagnosed
gen undiagnosed =  (HBP_prev3==1 & HBP_aware==0)

qui:svy, subpop(touse): logit undiagnosed  i.mpce_new5 age20#sex
margins mpce_new5, vce(unconditional) subpop(touse)
margins mpce_new5, vce(unconditional) subpop(touse) contrast

qui: svy, subpop(touse): logit undiagnosed  i.education age20#sex
margins education, vce(unconditional) subpop(touse)
margins education, vce(unconditional) subpop(touse) contrast

////////////////////////Table S7. Untreated///////////////
cap drop untreated
gen untreated =  (HBP_prev3==1 & HBP_treat==0)	
	
qui: svy, subpop(touse): logit untreated  i.mpce_new5 age20#sex
margins mpce_new5, vce(unconditional) subpop(touse)
margins mpce_new5, vce(unconditional) subpop(touse) contrast

qui: svy, subpop(touse): logit untreated  i.education age20#sex
margins education, vce(unconditional) subpop(touse)
margins education, vce(unconditional) subpop(touse) contrast

////////////////////////Tabble S7. Uncontrol hypertension///////////////
cap drop uncontrol
gen uncontrol =  (HBP_prev3==1 & HBP_control==0)
	
qui: svy, subpop(touse): logit uncontrol  i.mpce_new5 age20#sex
margins mpce_new5, vce(unconditional) subpop(touse)
margins mpce_new5, vce(unconditional) subpop(touse) contrast

qui: svy, subpop(touse): logit uncontrol  i.education age20#sex
margins education, vce(unconditional) subpop(touse)
margins education, vce(unconditional) subpop(touse) contrast

/////////////////////Table S8///////////////////////
svyset ssu [pw= stateindividualweight], strata(strata_id)


svy, subpop(touse): logit HBP_prev3 i.state1 age20#sex
margins state1, vce(unconditional) subpop(touse) post

svy, subpop(touse_new): qui logit HBP_aware i.state1 age20#sex
margins state1, vce(unconditional) subpop(touse_new) post

svy, subpop(touse_new): qui logit HBP_treat i.state1 age20#sex
margins state1, vce(unconditional) subpop(touse_new) post

svy, subpop(touse_new): qui logit HBP_control i.state1 age20#sex
margins state1, vce(unconditional) subpop(touse_new) post

//////////////////Table S9///////////////////////
svyset ssu [pw= stateindividualweight ], strata(strata_id)
svy, subpop(touse): mean HBP_prev3, over(stateid)
svy, subpop(touse_new): mean HBP_aware, over(stateid)
svy, subpop(touse_new): mean HBP_treat, over(stateid)
svy, subpop(touse_new): mean HBP_control, over(stateid)


/////////////////////Table S13////////////////////////
recode dm005 (min/45=0 "<=45") (46/55=1 "46-55") (56/65=2 "56-65") (66/116=3 ">65"), g(age_new)
gen touse_age=touse
replace touse_age=0 if age_new==0
gen touse_female=touse_age
replace touse_female=0 if sex==1
gen touse_male=touse_age
replace touse_male=0 if sex==2
svy, subpop(touse_female): mean HBP_prev3, over(age_new)
svy, subpop(touse_male): mean HBP_prev3, over(age_new)	

svy, subpop(touse_female): mean HBP, over(age_new)
svy, subpop(touse_male): mean HBP, over(age_new)	


/////////////////////////////////Table S14/////////////////
ta age_new sex if touse==1


////////////////////////////Figure 2//////////////////////////////////////////

use "C:\Users\Ashish Upadhyay\Downloads\attachments (5)\GDP_new 30June.dta", clear
regress hypertension sgdp
local r2: display %5.4f e(r2)

twoway lfitci hypertension sgdp||(scatter hypertension sgdp if region==1, mlabel( statecode) mlabsize(vsmall) msize(vsmall)) ///
|| (scatter hypertension sgdp  if region==2, mlabel( statecode) mlabsize(vsmall) ) ///
||(scatter  hypertension sgdp if region==3, mlabel( statecode) mlabsize(vsmall) ) ///
 ||(scatter hypertension sgdp  if region==4, mlabel( statecode) mlabsize(vsmall)) ///
 ||(scatter hypertension  sgdp if region==5, mlabel( statecode) mlabsize(vsmall)) ///
 ||(scatter hypertension  sgdp if region==6, mlabel( statecode) mlabsize(vsmall)), ///
 legend( label (3 "Central") label (4 "East") label (5 "North") label (6 "Northeast") label (7 "South") label (8 "West")) note(R-squared=`r2')  ///
 xtitle("State domestic product per capita (in US$)") ytitle("Hypertension")  title(Hypertension) legend(pos(6) ring(1) row(1)) ylabel(0(20)100)
 
 
regress awareness sgdp
local r2: display %5.4f e(r2)

twoway lfitci awareness sgdp||(scatter awareness sgdp if region==1, mlabel( statecode) mlabsize(vsmall)) ///
|| (scatter awareness sgdp  if region==2, mlabel( statecode) mlabsize(vsmall)) ///
||(scatter  awareness sgdp if region==3, mlabel( statecode) mlabsize(vsmall)) ///
 ||(scatter awareness sgdp  if region==4, mlabel( statecode) mlabsize(vsmall)) ///
 ||(scatter awareness  sgdp if region==5, mlabel( statecode) mlabsize(vsmall)) ///
 ||(scatter awareness  sgdp if region==6, mlabel( statecode) mlabsize(vsmall)), ///
 legend( label (3 "Central") label (4 "East") label (5 "North") label (6 "Northeast") label (7 "South") label (8 "West")) note(R-squared=`r2') ///
  xtitle("State domestic product  per capita (in US$)") ytitle("Awareness")  title(Awareness) legend(pos(6) ring(1) row(1)) ylabel(0(20)100)
  
  
  regress treatment sgdp
local r2: display %5.4f e(r2)

twoway lfitci treatment sgdp||(scatter treatment sgdp if region==1, mlabel( statecode) mlabsize(vsmall)) ///
|| (scatter treatment sgdp  if region==2, mlabel( statecode) mlabsize(vsmall)) ///
||(scatter  treatment sgdp if region==3, mlabel( statecode) mlabsize(vsmall)) ///
 ||(scatter treatment sgdp  if region==4, mlabel( statecode) mlabsize(vsmall)) ///
 ||(scatter treatment  sgdp if region==5, mlabel( statecode) mlabsize(vsmall)) ///
 ||(scatter treatment  sgdp if region==6, mlabel( statecode) mlabsize(vsmall)), ///
 legend( label (3 "Central") label (4 "East") label (5 "North") label (6 "Northeast") label (7 "South") label (8 "West")) note(R-squared=`r2') ///
  xtitle("State domestic product  per capita (in US$)") ytitle("Treatment")  title(Treatment) legend(pos(6) ring(1) row(1)) ylabel(0(20)100)
  
  
  
 regress control sgdp
local r2: display %5.4f e(r2)

twoway lfitci control sgdp||(scatter control sgdp if region==1, mlabel( statecode) mlabsize(vsmall)) ///
|| (scatter control sgdp  if region==2, mlabel( statecode) mlabsize(vsmall)) ///
||(scatter  control sgdp if region==3, mlabel( statecode) mlabsize(vsmall)) ///
 ||(scatter control sgdp  if region==4, mlabel( statecode) mlabsize(vsmall)) ///
 ||(scatter control  sgdp if region==5, mlabel( statecode) mlabsize(vsmall)) ///
 ||(scatter control  sgdp if region==6, mlabel( statecode) mlabsize(vsmall)), ///
 legend( label (3 "Central") label (4 "East") label (5 "North") label (6 "Northeast") label (7 "South") label (8 "West")) note(R-squared=`r2') ///
  xtitle("State domestic product  per capita (in US$)") ytitle("Control")  title(Control) legend(pos(6) ring(1) row(1)) ylabel(0(20)100)
  
  
 //////////////////////////////Table S10////////////// 
  
use "Correlation.dta"
spearman prev-control, stats (rho p)
pwcorr prev-control, sig
